# Supplementary material for: Immunity to SARS-CoV-2 up to 15 months after infection
Source: iScience. 2022 Jan 7;25(2):103743. doi: 10.1016/j.isci.2022.103743 (PMC8736281; doi:10.1016/j.isci.2022.103743)
Supplement: Table S1 Demographic and clinical characteristics of the COVID-19 patients, related to Figure 1 [file mmc2.xlsx]

## Sheet: dataset
Table S1 Demographic and clinical characteristics of the COVID-19 patients. Related to Figure 1.
New ID	score (mild, moderate, severe, critical)	Gender	Age	Cohort	days after onset of symptomes	symptoms	outcome	comborbidity	tumour	heart diseases	hypertension	diabetes	lung diseases	hcv	obesity	immunodeficiency	other comorb.	other disease or comorbidities (if other comorb yes)	antiviral 1:ribavirin 2:lopinavir/ritonavir-hydroxicloroquine 3: hydroxicloroquine 4:remdesivir	date antiviral therapy	steroid	antibiotics	Oxigen therapy	ICU	chest CT scan	pneumonia severity	complications	laboratory data collection	C-reactive protein (CRP) (<0,5) mg/L)	pO2	pO2/FIO2 ratio	haemoglobin (g/dL)	platelets (cells/ul)	WBC (cells/ul)	neutro (cells/ul)	lymph (cells/ul)	urea (mg/dl)	creatine (mg/dl)	ALT (mU/mL)
CP01	severe	M	72	Italian	13	fever, dyspnea	alive		no	yes	yes	no	no	no	yes	no	no		3/4	2020-03-23	yes	yes (not known)	VM 40%	no	interstitial pneumonia (low, bilateral)		renal complication	2020-03-14	2.73	58.2	277	17.8	173000	7300	6100	600	89	1.02	19
CP02	severe	F	78	Italian	18	fever, cough	alive		no	yes	yes	no	yes	no	no	no	no		2	2020-03-09	no	Piperacillin/tazobactam, doxycyclin	VM 60%	no	interstitial tickness lobe of the right lung		no	2020-02-29	1.25	70.1	334	12.7	178000	4200	3000	600	54	0.73	24
CP03a	severe	M	68	Italian	27	fever, cough	alive		no	no	no	no	no	no	no	no	no		2	2020-03-08	no	levofloxacin/ceftriaxone Piperacillin/tazobactam, doxycyclin	CPAP	no	interstitial lung disease (low, bilateral)		no	2020-03-05	3.68	na	na	14.7	244000	6100	4300	1100	26	0.92	47
CP03b	severe	M	68	Italian	116
CP03c	severe	M	68	Italian	236
CP03d	severe	M	68	Italian	349
CP04	severe	M	73	Italian	23	fever, cough, dyspnea	death		no	no	no	yes	no	yes	no	no	yes	emophilia A	1	2020-03-02	no	piperacillin/tazobactam	HFNC	no	na		na	2020-03-02	5.97	na	na	15	132000	5600	3500	1500	33	0.89	33
CP06a	severe	M	65	Italian	21	fever, cough, dyspena, asthenia	alive		no	no	no	yes	no	no	no	no	no		2	2020-03-05	no	Piperacillin/tazobactam/ levofloxacin	VM 50%	no	bronchovascular thickening and opacity		no	2020-03-04	20.39	na	na	14.7	245000	7900	5800	900	42	0.79	15
CP06b	severe	M	65	Italian	137
CP06c	severe	M	65	Italian	226
CP07a	mild	F	61	Italian	25	fever, cough	alive		na	na	na	na	na	na	na	na	na		na	na	na	na	no	no	na		no	na	na	na	na	na	na	na	na	na	na	na	na
CP07b	mild	F	61	Italian	229
CP08a	moderate	F	72	Italian	22	fever, cough, dyarrhea	alive		no	no	yes	no	no	no	no	no	no		2	2020-03-07	no	Amoxicillin/clavulanic acid doxycyclin	no	no	lung opacity basal bilateral		no	2020-03-06	3.38	na	na	12.8	97000	3500	1900	1200	21	0.52	20
CP08b	moderate	F	72	Italian	229
CP08c	moderate	F	72	Italian	362
CP09a	moderate	M	56	Italian	14	fever	alive		no	no	yes	no	no	no	no	no	no		1/2	2020-02-25	no	Piperacillin/tazobactam azithromycin vancomycin	no	no	bronchovascular thickening		no	2020-02-25	7.5	na	na	13.8	290000	5800	4100	1200	29	0.85	13
CP09b	moderate	M	56	Italian	124
CP09c	moderate	M	56	Italian	372
CP10a	moderate	F	32	Italian	10	fever, cough, pain	alive		no	no	no	no	no	no	no	no	no		no	/	no	no	no	no	no lung densification		no	2020-02-27	0.77	na	na	12	163000	4000	2900	700	26	0.63	29
CP10b	moderate	F	32	Italian	126
CP11a	moderate	F	44	Italian	9	fever, dyarrhea	alive		no	no	no	no	no	yes	no	no	no		no	/	no	no	no	no	no lung densification		no	2020-02-22	0.55	na	na	12.9	242000	4100	2400	100	27	0.76	12
CP11b	moderate	F	44	Italian	129
CP12	severe	M	70	Italian	23	fever, cough, dyspena	alive		no	no	no	yes	no	no	yes	no	no		2	2020-03-02	no	Piperacillin/tazobactam, doxycyclin	HFNC	no	bronchovascular thickening		no	2020-03-01	6.49	na	na	15.3	284000	10900	8380	1250	33	1.11	38
CP13a	moderate	F	70	Italian	30	cough	alive		no	yes	yes	no	no	no	no	no	no		2	2020-03-06	no	na	no	no	na		na	2020-03-06	14.75	52.9	106	11.6	441000	9400	7200	1300	40	0.73	53
CP13b	moderate	F	70	Italian	108
CP14	severe	M	78	Italian	12	fever,asthenia	death		yes	no	yes	yes	no	no	no	no	yes	previous colon carcinoma	2	2020-02-27	no	Piperacillin/tazobactam, doxycyclin	VM 60%	no	interstitial lung disease		no	2020-02-28	5.05	na	na	14.2	138000	3500	2500	800	44	0.84	22
CP15	moderate	F	86	Italian	18	fever, cough	alive		no	yes	yes	yes	no	no	no	no	no		1	2020-03-13	no	piperacillin/tazobactam	no	no	na		na	2020-03-12	15.62	na	na	13.4	269000	13560	12140	730	200	1.51	31
CP16a	severe	F	50	Italian	25	fever, dyspnea,	alive		no	no	yes	no	no	no	no	no	no		3	2020-03-12	no	Ceftriaxone/doxicyclin	VM 60%	no	lung densification		no	2020-03-12	13.1	120	120	13.9	275000	6600	4700	1300	29	0.59	35
CP16b	severe	F	50	Italian	100
CP17a	severe	M	42	Italian	10	fever, cough, dyspnea	alive		no	no	no	no	no	no	no	no	no		2	2020-03-07	no	Piperacillin/tazobactam, doxycyclin	LFNC	no	bronchovascular thickening		no	2020-03-07	2.8	na	na	16.3	203000	4500	3000	900	33	0.9	41
CP17b	severe	M	42	Italian	136
CP18	severe	M	53	Italian	18	fever, dispnea	alive		no	no	no	no	no	no	no	no	no		2	2020-03-02	no	Piperacillin/tazobactam	VM 60%	no	bilateral densification (medium-low area)		no	2020-02-29	16.68	53.1	253	14.8	229000	8600	7500	600	42	1.01	57
CP19a	severe	M	77	Italian	17	fever, cough	alive		no	yes	no	no	no	no	no	no	yes	gatroesophageal reflux, renal disfunction	1/2	2020-02-28	no	Piperacillin/tazobactam, doxycyclin/ Vancomicina	HFNC	no	bilateral densification		no	2020-02-28	6.13	59.3	283	15.6	180000	5200	4100	700	51	1.5	33
CP19b	severe	M	77	Italian	122
CP19c	severe	M	77	Italian	228
CP20	severe	M	57	Italian	20	fever, cough, dyspnea	alive		no	no	no	no	no	no	no	no	no		2	2020-02-22	no	Piperacillin/tazobactam, linezolid, vancomycin, azithromycin	VM 40%	no	lung densification (low, bilateral)		no	2020-02-22	5.79	na	na	14.4	141000	3600	2600	800	37	0.77	39
CP21	severe	M	81	Italian	28	fever, cough	alive		no	no	yes	no	no	no	no	no	no		1/2	2020-02-28	no	Piperacillin/tazobactam, doxycyclin	VM 35%	no	multiple bilateral densification		no	2020-02-25	2.84	na	na	15.1	148000	4500	2500	1600	49	1.2	30
CP23	severe	M	49	Italian	15	fever, dyspnea	alive		no	no	no	no	no	no	no	no	no		2	2020-03-21	no	Ceftriaxone, azythromicin, doxycyclin, trimethoprim-sulfamethoxazole	HFNC	no	bilateral lung densification		no	2020-03-21	15.14	65.5	312	14.5	110000	5100	3700	1000	na	0.77	86
CP24	severe	F	60	Italian	39	fever, dyspnea	alive		no	no	yes	no	no	no	no	no	no		3	2020-03-23	no	Ceftriaxone/doxicyclin	HFNC	no	multiple bilateral densification		no	2020-03-19	21.84	128	128	15	206000	9080	8080	440	33	0.72	59
CP25	moderate	F	62	Italian	35	fever, diarrhea	alive		no	no	yes	no	no	no	no	no	yes	osteoporosis, anemia, previous anticoagulant lupus	4	2020-03-21	no	trimethoprim-sulfamethoxazole	no	no	interstitial lung densification (peripheral basal area, right)		no	2020-03-21	2.1	na	na	11	174000	5100	4000	600	29	1.23	48
CP26	critical	F	55	Italian	35	fever, cough	alive		no	no	no	no	no	no	yes	no	no		2	2020-03-07	no	Piperacillin/tazobactam, doxycyclin	HFNC/CPAP	yes	bronchovascular thickening		dx foot swelling	2020-03-07	12.56	74.6	213	12.7	164000	4800	3800	700	24	0.71	138
CP27	severe	F	72	Italian	26	fever, cough, dyspnea	alive		yes	no	yes	no	no	yes	no	no	yes	anostrazole therapy for previous mammalian carcinoma	2/4	2020-03-17	no	Piperacillin/tazobactam, doxycyclin	HFNC/CPAP	no	bilateral interstitial opacity		no	2020-03-13	14.14	73.2	73.2	12.8	223000	5700	4600	600	42	0.74	33
CP28	severe	F	50	Italian	30	fever, cough	alive		no	no	yes	no	no	no	yes	no	yes	microcytic anemia	2/4	nd	yes	Piperacillin/tazobactam, doxycyclin	HFNC/CPAP	no	irregular densification		no	2020-03-13	4.82	58	276	8	325000	5200	2370	1100	na	0.65	19
CP29	critical	F	53	Italian	23	fever, dyspnea	alive		no	no	yes	no	no	yes	no	no	no		2	2020-03-24	yes	ceftriaxone/doxicyclin azithromycin	HFNC/CPAP	yes	bronchovascular thickening		no	2020-03-23	26.35	76.5	128	13.2	287000	13400	11700	600	39	0.73	55
CP29b	critical	F	53	Italian	430
CP30	severe	M	72	Italian	27	fever, dyspnea	alive		no	no	yes	yes	no	no	no	no	yes	hypothyroidism, previous prostatic carcinoma	2	2020-03-25	no	Piperacillin/tazobactam azithromycin	HFNC	no	bilateral densification (basal area)		anemia	2020-03-25	14.55	55.7	265	11.1	239000	7100	5600	800	36	0.82	54
CP31a	mild	F	75	Swedish	60	na	alive		no	na	na	na	na	na	na	na	na	na	na	na	na	na	na	na	na	na	na	na	na	na	na	na	na	na	na	na	na	na	na
CP31b	mild	F	75	Swedish	180
CP33	severe	M	45	Italian	19	fever,cough	alive		no	no	yes	no	yes	no	no	no	no		2	2020-02-25	no	Piperacillin/tazobactam, doxycyclin	CPAP	no	lung opacity		no	2020-02-26	12.24	na	na	15.3	214000	5500	3200	1300	37	1.19	28
CP34a	severe	M	67	Italian	17	fever	alive		no	yes	yes	no	no	no	no	no	yes	previous pneumococcical pneumonia	2	2020-02-26	no	Piperacillin/tazobactam, doxycyclin	HFNC	no	parenchimal densification (low basal area left)		no	2020-02-25	2.93	na	na	12.3	103000	2800	1800	600	26	0.68	38
CP34b	severe	M	67	Italian	234
CP34c	severe	M	67	Italian	354
CP35a	severe	M	71	Italian	12	fever, cough, dyspnea	alive		no	no	yes	no	no	no	no	no	no		2	2020-03-08	no	Piperacillin/tazobactam, doxycyclin	HFNC	no	bilateral interstitial opacity		no	2020-03-05	20.45	72	343	14.3	318000	6610	5400	550	20	0.78	60
CP35b	severe	M	71	Italian	152
CP36	moderate	M	84	Italian	8	fever, cough, dyspnea	alive		no	no	yes	no	no	no	no	no	no		2	2020-03-05	no	piperacillin/tazobactam doxicyclin	no	no	na		na	2020-03-04	11.5	na	na	12.4	254000	8260	7320	400	42	0.64	46
CP37a	severe	F	43	Italian	20	fever, cough, dyspnea	alive		no	no	yes	yes	no	no	yes	no	no		2	2020-02-28	no	Piperacillin/tazobactam, doxycyclin	HFNC	no	bronchovascular thickening		no	2020-02-27	11.16	na	na	12.5	299000	4500	4000	400	21	0.66	58
CP37b	severe	F	43	Italian	142
CP38	severe	F	89	Italian	11	fever, cough, dyspnea	death		yes	yes	yes	no	no	no	no	no	no		2	2020-03-11	no	na	na	no	na		na	2020-03-16	na	72	72	11.9	246000	18700	10540	13800	108	1.2	26
CP39	critical	M	37	Italian	35	fever, cough, dyspena	alive		no	no	no	no	no	no	no	no	no		2	2020-02-22	yes	Piperacillin/tazobactam, trimethoprim-sulfamethoxazole	HFNC/CPAP	yes	bronchovascular thickening		sugar rising	2020-02-22	19.7	na	na	13.2	143000	5500	4700	300	59	1.14	21
CP40	severe	F	67	Italian	19	fever, cough	alive		no	no	no	no	no	no	no	no	yes	hypothyroidism	no	/	no	Piperacillin/tazobactam, doxycyclin	CPAP	no	interstitial lung disease and parenchimal densification (left),		no	2020-03-09	na	89.3	94.8	12.6	314000	12300	10900	400	48	0.54	15
CP41	severe	M	57	Italian	10	fever, cough, diarrhea	alive		no	no	yes	no	no	no	no	no	yes	not specified	3	2020-03-19	no	ceftriaxone/azithromycin	CPAP	no	na		na	2020-03-23	14.4	na	na	13.5	148000	5000	3580	1210	19	0.81	60
CP42	severe	M	77	Italian	19	fever, dyspnea	alive		no	yes	yes	yes	no	no	no	no	no		2	2020-03-15	yes	Piperacillin/tazobactam, doxycyclin, azithromycin	HFNC/CPAP	no	interstitial lung disease (medium-low, bilateral)		skin rash	2020-03-14	14.98	83.1	805	15.9	131000	4000	2900	800	104	1.61	82
CP43	critical	M	69	Italian	13	fever, cough, dyspena	alive		no	no	yes	yes	no	no	no	no	no		3	2020-03-18	no	Ceftriaxone/doxicyclin	CPAP	yes	interstitial lung disease		no	2020-03-18	11.68	77.3	77.3	16.6	172000	6000	4500	900	37	0.69	35
CP44a	severe	M	60	Italian	16	fever, dyspena	alive		no	no	no	no	no	no	no	no	yes	peripheral artherial disease	3	na	yes	ceftriaxone/azithromycin	HFNC	no	bilateral lung opacity		no	2020-03-21	17.64	57.7	275	15.9	179000	8400	6900	900	40	0.74	146
CP44b	severe	M	60	Italian	215
CP45a	mild	M	53	Italian	24	fever	alive		na	na	na	na	na	na	na	na	na		na	/	na	na	no	no	na		no	na	na	na	na	na	na	na	na	na	na	na	na
CP45b	mild	M	53	Italian	204
CP46b	severe	F	80	Italian	67	fever, dyharrea	alive		no	no	yes	no	no	yes	no	no	yes	gastroesophageal reflux disease/osteoporosis	2	2020-03-09	no	Piperacillin/tazobactam, doxycyclin	HFNC	no	interstitial lung disease		atrial fibrillation	2020-03-07	7.72	66	165	14	126000	4600	3700	500	36	0.83	24
CP47a	severe	F	59	Italian	26	fever, dyspnea	alive		no	no	no	no	no	no	yes	no	yes	depressive syndrome	2	2020-03-13	no	Piperacillin/tazobactam, doxycyclin	HFNC	no	lung opacity		no	2020-03-13	11.35	62.4	297	12.3	189000	4400	3300	900	23	0.72	128
CP48a	severe	F	60	Italian	39	fever cough, dyspnea	alive		no	yes	yes	no	no	no	no	no	yes	not specified	2	2020-03-05	yes	Piperacillin/tazobactam levofloxacina	CPAP/PEEP	no	lung opacity (medium left area)		no	2020-03-05	38.96	47.2	225	16.7	215000	14400	13100	800	60	1.17	21
CP48b	severe	F	60	Italian	57
CP49a	severe	M	50	Italian	21	fever, cough	alive		no	no	no	no	no	no	no	no	no		3	2020-03-20	yes	Piperacillin/tazobactam-azithromycin trimetropim	VM 40%	no	bilateral densification		no	2020-03-17	14.42	96.8	242	13.5	180000	6400	5300	600	35	0.82	18
CP49b	severe	M	50	Italian	42
CP50a	severe	M	71	Italian	21	fever, dyspnea	alive		no	no	yes	no	no	no	no	no	yes	prostatic hyperplasia	3	2020-03-25	yes	ceftriaxone/azithromycin	HFNC	no	lung bilateral densification		no	2020-03-24	11.93	58.7	280	12.9	299000	6800	5600	700	37	0.77	40
CP50b	severe	M	71	Italian	42
CP51	critical	M	55	Italian	26	fever, dyspnea	alive		no	no	no	no	no	no	no	no	no		2	2020-03-17	no	piperacillin/tazobactam, trimethoprim-sulfamethoxazole, doxicyclin	HFNC, CPAP	yes	multiple lung densification		C.parapsilosis	2020-03-02	14.7	na	na	13.3	137000	3900	2900	800	34	0.97	130
CP52a	severe	M	73	Italian	41	fever, cough	alive		no	no	no	no	no	yes	no	no	yes	prostatic hyperplasia, gladbladder stones	3	2020-04-06	no	azithromycin	HFNC	no	parenchimal densification (right lung, low area)		no	2020-04-05	2.41	73.2	349	13.8	187000	6400	4900	100	31	0.72	21
CP52b	severe	M	73	Italian	79
CP53a	severe	M	61	Italian	18	fever, cough, dyspnea	alive		no	no	yes	no	no	no	no	no	no		2	2020-03-07	no	Ceftriaxone/azithromycin Piperacillin/tazobactam, doxicyclin	CPAP	no	lung densification		no	2020-03-10	3.69	150	250	14	313000	7000	5900	800	37	0.86	57
CP53b	severe	M	61	Italian	72
CP54a	moderate	M	66	Italian	14	fever, cough, dyspena	alive		no	no	no	no	no	no	no	no	yes	not specified	no	/	no	ceftriaxone/azithromycin	no	no	na		na	2020-03-10	3.49	98.8	250	15.5	201000	7000	5200	800	na	na	na
CP54b	moderate	M	66	Italian	77
CP55a	severe	F	76	Italian	14	fever, cough	alive		no	no	yes	no	no	yes	no	no	no		1/2	2020-02-28	no	Ceftazidime/doxicyclin	LFNC	no	lung opacity (medium-low left region)		no	2020-02-28	1.15	na	na	13.8	205000	3540	2620	560	46	1.56	29
CP55b	severe	F	76	Italian	84
CP56a	severe	M	69	Italian	14	cough, dyspena, asthenia	alive		no	no	no	no	yes	no	no	no	yes	psoriatic arthritis	2	na	no	Amoxicillin/clavulanic acid	LFNC	no	bronchovascular thickening (medium-low right)		no	2020-03-07	17.16	60.9	290	14.2	265000	9500	8000	100	65	0.83	17
CP56b	severe	M	69	Italian	78
CP57a	severe	F	72	Italian	22	fever, cough, dyspnea	alive		no	no	yes	no	no	no	no	no	yes	dyslipidemia	1/2	2020-02-27	no	Piperacillin/tazobactam, doxycyclin	VM 60%	no	multiple lung foci		no	2020-02-27	13.43	na	na	11.6	185000	3100	2400	500	18	0.61	37
CP57b	severe	F	72	Italian	108
CP58a	severe	M	74	Italian	33	fever, cough	alive		yes	no	yes	no	no	no	no	no	yes	Paget syndrome	2	2020-02-27	no	Piperacillin/tazobactam, doxycyclin	CPAP	no	densification medium-high left lung, opacitity medium-high right lung		no	2020-02-27	9.37	na	na	14.7	153000	4100	2800	800	39	0.85	42
CP58b	severe	M	74	Italian	109
CP59	mild	F	37	Italian	18	fever	alive		na	na	na	na	na	na	na	na	na		na	na	na	na	no	no	na		no	na	na	na	na	na	na	na	na	na	na	na	na
CP60a	severe	F	54	Italian	7	fever, dyspnea, dyharrea, anosmia	alive		no	no	no	no	no	no	no	no	no		3	2020-03-29	yes	Ceftriaxone/amoxicillin azithromycin	VM	no	bilateral parenchimal opacity		no	2020-03-29	6.1	64.8	309	13.3	103000	2100	1200	700	15	0.55	119
CP60b	severe	F	54	Italian	86
CP61	severe	M	43	Italian	118	fever, dyspnea	alive		no	no	no	no	no	no	no	no	yes	gastroesophageal reflux, kidney stones	3	2020-03-27	yes	yes (not known)	VM/HFNC, CPCP	no	lung densification (basal right and left)		skin rash	2020-02-29	3.32	64.6	308	15.5	118000	2300	1400	600	42	0.97	19
CP62	moderate	M	49	Italian	110	cough	alive		no	no	no	yes	no	no	yes	no	yes	ovarian cystis and uterine fibroid	no	/	yes	Ceftriaxone/doxicyclin	no	no	lung opacity (bilateral)		no	2020-03-11	21.36	69.2	330	12.6	205000	5300	3700	1200	na	0.39	42
CP63	severe	M	32	Italian	85	dyspnea	alive		no	no	no	no	no	no	no	no	yes	gastritis (pump inhinitors treatment)	3	2020-04-03	no	broad spectrum antibiotics	HFNC	no	bronchovascular thickening		no	2020-04-03	12.72	63.9	305	14.5	257000	9140	7820	710	19	0.82	23
CP64	severe	F	51	Italian	107	fever, cough	alive		no	no	no	no	no	no	no	no	no		3	na	no	yes (not known)	HFNC	no	lung densification		no	2020-03-16	11.77	75.4	359	11.9	244000	4860	4060	500	na	0.52	na
CP65a	severe	M	65	Italian	64	fever	alive		no	no	no	no	no	no	no	no	no		3	2020-04-23	no	Ceftriaxone/doxicyclin	VM/ CPAP	no	bilateral lung opacity and initial lung densification		na	2020-04-23	12.43	58	276	15.2	219000	6020	4090	1160	37	1.19	13
CP65b	severe	M	65	Italian	176
CP65C	severe	M	65	Italian	288
CP66	severe	M	56	Italian	93	fever, dyspnea	alive		no	no	no	no	yes	no	yes	no	yes	hypothyroidism	3	2020-03-30	yes	ampicillin/sulbactam	PEEP/CPAP- VM	no	densification medium-low right and low left lung		B.fragilis, C.parapsilosis (wound swab)	2020-03-30	13.35	81.7	81.7	9.5	264000	5900	3800	900	62	3.23	20
CP67	severe	M	52	Italian	89	fever, dyspnea, anosmia	alive		no	no	no	yes	no	no	yes	no	no		3	na	yes	ceftriaxone/azithromycin	HFNC	no	pleural effusion (basal right lung)		no	2020-04-02	3.49	66.2	315	14.3	142000	5510	2520	2380	37	0.64	40
CP68a	moderate	M	64	Italian	101	fever, cough, dyspnea	alive		no	no	no	no	no	no	no	no	no		3	2020-03-22	yes	Ceftriaxone/doxicyciclin Piperacillin/tazobactam azithromycin	no	no	na		na	2020-03-20	14.07	61.6	294	14.7	236000	8800	6900	1300	32	0.7	48
CP68b	moderate	M	64	Italian	210
CP69	severe	F	56	Italian	112	fever, cough, dyspnea	alive		no	no	yes	no	no	no	no	no	no		2	2020-03-11	no	Trimethoprim-sulfamethoxazole, doxicyclin, piperacillin/tazobactam, azithromycin	CPAP	no	bronchovascular thickening		cerebellar ischemia	2020-03-11	32.86	119	198	13.9	244000	9500	8100	900	77	1.31	14
CP70	severe	M	52	Italian	122	fever, cough, hypoxia	alive		no	no	yes	no	no	no	no	no	no		3	2020-04-01	yes	ceftriaxone/azithromycin	VM	no	medium-upper right and medium left parenchiamal densification		no	2020-03-31	8.96	29.2	314	14.3	155000	4700	3700	700	34	0.95	39
CP71	mild	M	29	Swedish	170	myalgia, headache, anosmia, fatigue,chest pain	alive		no	na	na	na	na	na	na	na	na	na	na	na	na	na	na	na	na	na	na	na	na	na	na	na	na	na	na	na	na	na	na
CP72a	mild	M	65	Swedish	60	fever	alive		no	na	na	na	na	na	na	na	na	na	na	na	na	na	na	na	na	na	na	na	na	na	na	na	na	na	na	na	na	na	na
CP72b	mild	M	65	Swedish	180				no	na	na	na	na	na	na	na	na	na	na	na	na	na	na	na	na	na	na	na	na	na	na	na	na	na	na	na	na	na	na
CP73	mild	M	48	Swedish	180	fever, cough	alive		no	na	na	na	na	na	na	na	na	na	na	na	na	na	na	na	na	na	na	na	na	na	na	na	na	na	na	na	na	na	na
CP73b	mild	M	48	Swedish	330				no	na	na	na	na	na	na	na	na	na	na	na	na	na	na	na	na	na	na	na	na	na	na	na	na	na	na	na	na	na	na
CP74	mild	F	61	Swedish	198	myalgia, cough, anosmia	alive		no	na	na	na	na	na	na	na	na	na	na	na	na	na	na	na	na	na	na	na	na	na	na	na	na	na	na	na	na	na	na
CP74b	mild	F	61	Swedish	393				no	na	na	na	na	na	na	na	na	na	na	na	na	na	na	na	na	na	na	na	na	na	na	na	na	na	na	na	na	na	na
CP75	mild	M	56	Swedish	193	fatigue, myalgia, cough, headache, anosmia	alive		no	na	na	na	na	na	na	na	na	na	na	na	na	na	na	na	na	na	na	na	na	na	na	na	na	na	na	na	na	na	na
CP75b	mild	M	56	Swedish	388				no	na	na	na	na	na	na	na	na	na	na	na	na	na	na	na	na	na	na	na	na	na	na	na	na	na	na	na	na	na	na
CP76	mild	F	29	Swedish	219	cough, anosmia	alive		no	na	na	na	na	na	na	na	na	na	na	na	na	na	na	na	na	na	na	na	na	na	na	na	na	na	na	na	na	na	na
CP76b	mild	F	30	Swedish	452				no	na	na	na	na	na	na	na	na	na	na	na	na	na	na	na	na	na	na	na	na	na	na	na	na	na	na	na	na	na	na
CP77	mild	F	43	Swedish	238	fatigue, throat pain	alive		no	na	na	na	na	na	na	na	na	na	na	na	na	na	na	na	na	na	na	na	na	na	na	na	na	na	na	na	na	na	na
CP78	mild	M	55	Swedish	157	myalgia, fatigue, anosmia	alive		no	na	na	na	na	na	na	na	na	na	na	na	na	na	na	na	na	na	na	na	na	na	na	na	na	na	na	na	na	na	na
CP79	mild	F	52	Swedish	160	myalgia, fatigue, anosmia	alive		no	na	na	na	na	na	na	na	na	na	na	na	na	na	na	na	na	na	na	na	na	na	na	na	na	na	na	na	na	na	na
CP81	moderate	F	88	Italian	11	fever	alive	yes	no	no	yes	no	no	no	yes	no	yes	dyslipidemia, renal cystis, osteoporosis, stroke	no	/		no	no	no	no		no	2020-09-10	1.79	na	na	12.9	161000	5800	3723	1235	na	0.95	10
CP82	severe	F	79	Italian	15	fever, dyspnea	alive	yes	no	no	yes	yes	no	yes	no	no	yes	ostheoarthritis	4	2020-09-08	no	doxicyclin	VM60%	no	bilateral densification low-medium area		no	2020-09-05	2.86	na	na	12.3	178000	3640	1950	1360	38	0.98	18
CP83	moderate	F	48	Italian	7	fever	alive	yes	no	no	yes	no	no	no	no	no	yes	hypothiroidism, diverticulitis (sigmoid)	no	/	no	amoxicillin/clavulanic acid	no	no	absence of evident lesions		no	2020-09-15	6.43	na	na	13.3	253000	8960	7220	1060	na	0.77	28
CP84	moderate	M	83	Italian	15	asthenia, diarrhea	alive	yes	no	yes	yes	yes	no	no	no	no	yes	chronic anemia, cronic renal disease	no	/	no	vancomycin	no	no	bronchovascular thickening, dx basal lung opacity		C difficile	2020-09-15	3.83	na	na	10.2	218000	5380	4200	620	76	1.78	21
CP85	moderate	F	53	Italian	10	fever, asthenia	alive	no	no	no	no	no	no	no	no	no	no		no	/	no	doxicyclin	no	no	multiple bilateral densification		no	2020-09-21	2.06	na	na	14.6	230000	5450	3000	1800	21	0.75	15
CP86	severe	F	73	Italian	10	fever	alive	no	no	no	no	no	no	no	no	no	no		no	/	yes	ceftriaxone/azythromicin	HFNC	no	initial lung densification		no	2020-09-20	4.51	na	na	12.2	151000	5050	3830	900	25	0.76	14
CP87	mild	M	34	Italian	196	fever, asthenia, anosmia	alive	no	no	no	no	no	no	no	no	no	no		2	2020-03-23	no	azythromicin	no	no	no		no	na	na	na	na	na	na	na	na	na	na	na	na
CP87b	mild	M	34	Italian	435
CP88	moderate	F	81	Italian	26	fever, asthenia	alive	yes	no	yes	no	yes	no	no	no	no	yes	transient ischemic attack	no	/	no	no	no	no	no lung densification		no	2020-09-26	0.19	75.1	358	12.6	420000	9200	7600	1000	17	0.45	22
CP89	severe	M	57	Italian	21	fever, dyspnea	alive	yes	no	no	yes	yes	no	no	no	no	yes	renal disfunction	no	/	yes	Ceftriaxone	VM40%	no	multiple bilateral densification		no	2020-09-20	12.25	na	na	14.9	170000	10800	8380	1300	97	1.22	38
CP90	severe	F	73	Italian	22	fever, cough	alive	yes	no	yes	yes	yes	no	no	no	no	yes	Sjogren syndrom, previous B lymphoma	no	/	yes	Ceftriaxone	HFNC	no	bilateral densification (basal area)			2020-09-10	2.66	87.4	124	12.2	186000	8400	7400	500	47	1.09	22
CP91	mild	M	66	Italian	206	fever, asthenia	alive	no	no	no	no	no	no	no	no	no	no		2	2020-03-15	no	no	no	no	no		no	na	na	na	na	na	na	na	na	na	na	na	na
CP92	severe	M	80	Italian	9	fever, asthenia, cough	alive	yes	no	no	yes	no	no	no	no	no	yes	renal disease, depression	no	/	no	yes (not known)	VM	no	multiple bilateral densification		no	2020-10-10	15.38	na	na	12	206000	8490	6980	670	45	1.2	17
CP93	mild	F	24	Swedish	188	anosmia	alive		no	na	na	na	na	na	na	na	na	na	na	na	na	na	na	na	na	na	na	na	na	na	na	na	na	na	na	na	na	na	na
CP94	mild	F	26	Swedish	191	cough, anosmia	alive		no	na	na	na	na	na	na	na	na	na	na	na	na	na	na	na	na	na	na	na	na	na	na	na	na	na	na	na	na	na	na
CP95	mild	F	24	Swedish	196	fever	alive		no	na	na	na	na	na	na	na	na	na	na	na	na	na	na	na	na	na	na	na	na	na	na	na	na	na	na	na	na	na	na
CP95b	mild	F	25	Swedish	393
CP96	mild	F	32	Swedish	218	fever	alive		no	na	na	na	na	na	na	na	na	na	na	na	na	na	na	na	na	na	na	na	na	na	na	na	na	na	na	na	na	na	na
CP97	mild	F	32	Swedish	229	fever, cough	alive		no	na	na	na	na	na	na	na	na	na	na	na	na	na	na	na	na	na	na	na	na	na	na	na	na	na	na	na	na	na	na
CP98	mild	F	59	Swedish	231	cough	alive		no	na	na	na	na	na	na	na	na	na	na	na	na	na	na	na	na	na	na	na	na	na	na	na	na	na	na	na	na	na	na
CP99	mild	M	30	Swedish	216	fever, cough	alive		no	na	na	na	na	na	na	na	na	na	na	na	na	na	na	na	na	na	na	na	na	na	na	na	na	na	na	na	na	na	na
CP99b	mild	M	31	Swedish	381
CP100	mild	M	39	Swedish	229	fever, anosmia	alive		no	na	na	na	na	na	na	na	na	na	na	na	na	na	na	na	na	na	na	na	na	na	na	na	na	na	na	na	na	na	na
CP101	mild	F	22	Swedish	69	fever	alive		no	na	na	na	na	na	na	na	na	na	na	na	na	na	na	na	na	na	na	na	na	na	na	na	na	na	na	na	na	na	na
CP102	mild	M	30	Swedish	205	fever, anosmia	alive		no	na	na	na	na	na	na	na	na	na	na	na	na	na	na	na	na	na	na	na	na	na	na	na	na	na	na	na	na	na	na
CP103	mild	M	22	Swedish	263	anosmia	alive		no	na	na	na	na	na	na	na	na	na	na	na	na	na	na	na	na	na	na	na	na	na	na	na	na	na	na	na	na	na	na
CP105	mild	F	33	Swedish	36	fever, anosmia	alive		no	na	na	na	na	na	na	na	na	na	na	na	na	na	na	na	na	na	na	na	na	na	na	na	na	na	na	na	na	na	na
CP105b	mild	F	33	Swedish	140
CP106	mild	F	30	Swedish	32	fever, cough, anosmia	alive		no	na	na	na	na	na	na	na	na	na	na	na	na	na	na	na	na	na	na	na	na	na	na	na	na	na	na	na	na	na	na
CP106b	mild	F	30	Swedish	165
CP107	mild	M	69	Swedish	63	fever	alive		no	na	na	na	na	na	na	na	na	na	na	na	na	na	na	na	na	na	na	na	na	na	na	na	na	na	na	na	na	na	na
CP108	mild	M	67	Swedish	63	fever, anosmia	alive		no	na	na	na	na	na	na	na	na	na	na	na	na	na	na	na	na	na	na	na	na	na	na	na	na	na	na	na	na	na	na
CP123b	mild	M	66	Italian	106	fever	alive	no	no	no	no	no	no	no	no	no	no		no	no	no	no	no	no	no		no	2020-11-12	na	na	na	na	na	na	na	na	na	na	na
CP162	mild	M	45	Swedish	86	fever, asthenia	alive		no	na	na	na	na	na	na	na	na	na	na	na	na	na	na	na	na	na	na	na	na	na	na	na	na	na	na	na	na	na	na
CP163	mild	F	43	Swedish	266	fever, cough	alive		no	na	na	na	na	na	na	na	na	na	na	na	na	na	na	na	na	na	na	na	na	na	na	na	na	na	na	na	na	na	na
CP164	mild	F	54	Swedish	74	fever, cough, anosmia, myalgi	alive		no	na	na	na	na	na	na	na	na	na	na	na	na	na	na	na	na	na	na	na	na	na	na	na	na	na	na	na	na	na	na
CP164b	mild	F	54	Swedish	171
CP166	mild	M	56	Swedish	70	fever	alive		no	na	na	na	na	na	na	na	na	na	na	na	na	na	na	na	na	na	na	na	na	na	na	na	na	na	na	na	na	na	na
CP167	mild	F	61	Swedish	271	fever, cough	alive		no	na	na	na	na	na	na	na	na	na	na	na	na	na	na	na	na	na	na	na	na	na	na	na	na	na	na	na	na	na	na
CP167b	mild	F	61	Swedish	368
CP168	mild	F	41	Swedish	259	na	alive		no	na	na	na	na	na	na	na	na	na	na	na	na	na	na	na	na	na	na	na	na	na	na	na	na	na	na	na	na	na	na
CP169	mild	F	50	Swedish	54	cough	alive		no	na	na	na	na	na	na	na	na	na	na	na	na	na	na	na	na	na	na	na	na	na	na	na	na	na	na	na	na	na	na
CP170	mild	F	52	Swedish	31	fever, cough	alive		no	na	na	na	na	na	na	na	na	na	na	na	na	na	na	na	na	na	na	na	na	na	na	na	na	na	na	na	na	na	na
CP170b	mild	F	52	Swedish	128
CP171	mild	M	56	Swedish	150	fever, anosmia	alive		no	na	na	na	na	na	na	na	na	na	na	na	na	na	na	na	na	na	na	na	na	na	na	na	na	na	na	na	na	na	na
CP172	mild	F	55	Swedish	159	na	alive		no	na	na	na	na	na	na	na	na	na	na	na	na	na	na	na	na	na	na	na	na	na	na	na	na	na	na	na	na	na	na
CP173	mild	M	66	Swedish	103	fever	alive		no	na	na	na	na	na	na	na	na	na	na	na	na	na	na	na	na	na	na	na	na	na	na	na	na	na	na	na	na	na	na
CP175	mild	M	37	Swedish	440	na	alive		no	na	na	na	na	na	na	na	na	na	na	na	na	na	na	na	na	na	na	na	na	na	na	na	na	na	na	na	na	na	na
CP176	mild	F	18	Swedish	446	fever, anosmia	alive		no	na	na	na	na	na	na	na	na	na	na	na	na	na	na	na	na	na	na	na	na	na	na	na	na	na	na	na	na	na	na
CP177	severe	M	80	Italian	20	fever,cough,pneomunia	alive	no	yes	no	yes	no	no	no	no	no	no		no	/	yes	ceftriaxone, azythromicin, doxycyclin	VM	no	bronchovascular thickening		no	2021-03-09	4.07	na	na	11.5	219000	10800	9900	400	82	0.76	57
CP178	severe	M	77	Italian	27	fever,cough,dyspnea	alive	no	no	no	no	no	no	no	no	no	no		no	/	yes(dexamethasone, methylprisolone)	azythromicin	CPAP60%, HFNC, VM	no	ground glass lesions (medium lateral area),		no	2021-03-08	2.68	40.9	195	11.4	152000	8360	6590	1100	74	1.07	118
CP179	severe	F	67	Italian	15	fever	alive	yes	no	no	no	yes	no	no	no	no	no		no	/	yes		VM, LFNC	no	no		no	2021-03-10	1.05	64.8	308	14.8	224000	5100	3600	600	29	0.53	18
CP180	severe	M	80	Italian	24	fever, dyspena, pneumonia	alive	yes	no	no	yes	no	no	no	no	no	no		no	/	yes	no	CPAP	no	initial lung densification		no	2021-03-13	13.31	48.8	232	13.6	178000	13800	11300	1800	65	1.43	62
CP181	severe	M	86	Italian	15	asthenia	alive	yes	yes	no	yes	no	no	no	no	no	no		no	/	yes (dexamethasone)	ceftriaxone/doxicyclin	CPAP, HFNC	no	interstitial thickening		no	2021-03-11	16.99	74.4	186	13.5	240000	12000	10100	900	78	1.2	47
CP182	severe	F	75	Italian	24	asthenia	alive	no	no	no	no	no	no	no	no	no	no		no	/	yes (dexamethasone)	no	CPAP, HFNC, VM	no	ground glass lesions (low area) bilateral densification		no	2021-03-10	5.74	na	na	12.6	121000	3200	2800	300	116	na	34
CP183	severe	M	83	Italian	24	fever, cough	alive	no	no	no	yes	no	no	no	no	no	no	dysplipidemia	no	/		cefriaxone	CPAP60%	no	no		no	2021-03-07	22.57	na	na	13.8	175000	12600	11800	500	109	1.65	35
CP184	severe	M	72	Italian	23	fever, cough, dyspnea	alive	yes	no	no	no	yes	no	yes	no	no	no		hyperimmune plasma	2021-03-15	yes (dexamethasone)	ceftriaxone/doxicyclin	CPAP60%	no	bilateral densification (basal area)		no	2021-03-09	7.32	62.4	297	13.3	144000	7920	6420	780	30	0.84	26
CP185	severe	M	77	Italian	15	fever,	alve	yes	yes	no	yes	no	no	no	no	no	no		hyperimmune plasma	2021-03-12	yes (dexamethasone)	ceftriaxone	CPAP60%,VM	no	ground glass lesions (upper area)		no	2021-03-11	4.25	112	112	11.7	108000	3040	2700	240	130	4.58	28
CP186	severe	F	70	Italian	24	fever, cough	alive	yes	no	no	yes	no	no	no	no	no	no		no	/	yes (dexamethasone)	ceftriaxone	CPAP60%,VM60%	no	bilateral densification		no	2021-03-12	9.62	na	na	12.5	122000	4300	3500	600	56	1.1	32
CP187	severe	M	51	Italian	40	fever, dyspnea	alive	yes	no	no	yes	no	no	no	no	no	no		no	/	yes (dexamethasone)	ceftriaxone	CPAP60%,VM,HFNC	no			no	2021-03-03	4.28	51	243	13.5	259000	8200	7400	200	52	1.17	63
CP188	severe	F	83	Italian	34	fever, cough, dyspnea	alive	yes	no	no	yes	no	no	no	no	no	no		hyperimmune plasma	2021-03-03	yes(dexamethasone, methylprisolone)	Piperacillin/tazobactam	CPAP60%,VM60%	no	ground glass lesions		no	2021-03-01	0.08	55.5	264	12.9	139000	7360	5360	1380	68	1.09	32
CP189	mild	M	81	Italian	22	fever, dyspnea	alive	yes	no	no	yes	no	yes	no	no	no	no		nd	nd	yes	yes	nd	nd	nd		nd	2021-03-10	2.14	na	na	12.2	146000	5800	4300	1100	68	1.22	24
CP190	severe	M	78	Italian	21	fever, cough, dyspnea	alive	yes	no	no	yes	no	no	no	no	no	yes	kidney failure	no	/	yes (dexamethasone)	ceftriaxone	CPAP,PEEP	no	ground glass lesions		no	2021-03-12	9.14	64.2	306	15.1	202000	8150	6720	880	67	1.51	31
CP191	severe	F	61	Italian	27	fever	alive	yes	no	no	yes	yes	yes	no	no	no	yes	CMV pneumonia infection (08/2019),TEP, BPCO,lung graft	1, hyperimmune plama	05/03/2021(ribavirine) 12/03/2021(hyperimmune plasma)	yes (dexamethasone)		VM (40%)	no	ground glass lesions		no	2021-03-04	3.93	na	na	10.2	73000	4600	3400	1000	79	1.91	24
CP192	severe	F	57	Italian	26	fever	alive	yes	yes	no	yes	no	yes	no	no	no	yes	lung graft	hyperimmune plasma	2021-03-02	yes (dexamethasone, prednisone))	Piperacillin/tazobactam	LFNC(2L/min)	no	ground glass lesions		no	2021-03-01	2.2	na	na	10.5	176000	4200	2700	800	162	2.63	16
CP193	mild	M	31	Italian	32	fever (post vaccine infection)	alive	no	no	no	no	no	no	no	no	no	no		no		no		no					na	na	na	na	na	na	na	na	na	na	na	na
CP194	moderate	F	22	Italian	17	cough, asthenia, dyspnea	alive	yes	no	no	no	no	no	no	no	no	no	GPA PR3+ pANCA, previous SARS-CoV-2 infection in July 2020	no	/	prednisone	trimethoprim/sulfamethoxazole	no	no	intestitial addensation			2021-03-27	4.34	na	na	9.7	614000	8660	6740	1170	29	0.71	24
CP196	critical	M	62	Italian	22	fever, dysgueusia, cough	alive	na	na	na	na	na	na	na	na	na	na		hyperimmune plasma	2021-02-16	no	no	CPAP/VM60%	yes	intestitial bilateral pneumonia		C. albincans and P. aeruginosa HSV1 DNA 43200 copies/mL	2021-02-15	12.43	na	na	14.5	165000	6200	4600	1100	59	1.04	26
M	Male
F	Female
na	Not available
hcv	Hepatitis C virus
VM	Venturi oxygen mask
CPAP	Continuous positive airway pressure
HFNC	High-flow nasal cannula
ICU	Intensive care unit
CT	Computed tomography
